# Supplementary material for: Validity and Applicability of the Global Leadership Initiative on Malnutrition (GLIM) Criteria in Patients Hospitalized for Acute Medical Conditions
Source: Nutrients. 2023 Sep 16;15(18):4012. doi: 10.3390/nu15184012 (PMC10535463; doi:10.3390/nu15184012)
Supplement: Supplementary file 1 [file nutrients-15-04012-s001.zip]

Archive with 1 entries (1 files):
- nutrients-2563731-supplementary.pdf
